# Supplementary material for: Integration of Inkjet Printed Graphene as a Hole Transport Layer in Organic Solar Cells
Source: Micromachines (Basel). 2023 Sep 28;14(10):1858. doi: 10.3390/mi14101858 (PMC10608915; doi:10.3390/mi14101858)
Supplement: Supplementary file 1 [file micromachines-14-01858-s001.zip]

Archive with 1 entries (1 files):
- micromachines-2590850-supplementary.pdf
